# Supplementary material for: Antioxidative Defense, Suppressed Nitric Oxide Accumulation, and Synthesis of Protective Proteins in Roots and Leaves Contribute to the Desiccation Tolerance of the Resurrection Plant Haberlea rhodopensis
Source: Plants (Basel). 2023 Jul 31;12(15):2834. doi: 10.3390/plants12152834 (PMC10421438; doi:10.3390/plants12152834)
Supplement: Supplementary file 1 [file plants-12-02834-s001.zip]

Archive with 1 entries (1 files):
- plants-2433215-supplementary.pdf
